# Supplementary material for: A Sensory-Centered Logistic–Arrhenius Framework for Shelf-Life Prediction of Flammulina filiformis Under Different Storage Temperatures
Source: Foods. 2026 Jun 25;15(13):2276. doi: 10.3390/foods15132276 (PMC13361305; doi:10.3390/foods15132276)
Supplement: Supplementary file 1 [file foods-15-02276-s001.zip]

Archive with 1 entries (1 files):
- foods-4383377-supplementary.pdf
